# Supplementary material for: Recurrent GNAQ mutation encoding T96S in natural killer/T cell lymphoma
Source: Nat Commun. 2019 Sep 16;10:4209. doi: 10.1038/s41467-019-12032-9 (PMC6746819; doi:10.1038/s41467-019-12032-9)
Supplement: Supplementary file 2 — Source Data [file 41467_2019_12032_MOESM2_ESM.xls]

## Sheet: Fig 3d
CD3-NK1.1+ cells (%)	Bone marrow			Spleen			Liver			Blood			Lymph node
	Gnaqfl/fl	Ncr1-Cre-Gnaqfl/fl		Gnaqfl/fl	Ncr1-Cre-Gnaqfl/fl		Gnaqfl/fl	Ncr1-Cre-Gnaqfl/fl		Gnaqfl/fl	Ncr1-Cre-Gnaqfl/fl		Gnaqfl/fl	Ncr1-Cre-Gnaqfl/fl
	1.14	1.86		4.9	3.67		1.83	1.97		6.34	7.86		0.75	0.73
	1.05	1.79		3.24	2.87		1.79	1.85		8.98	9.48		0.72	0.32
	1.89	1.54		4.22	2.99		2.46	1.05		7	6.67		1	0.69
	1.53	1.22		2.59	4.19		1.9	0.98		8.61	8.13		0.64	0.37
	1.89	1.99		3.88	3.9		3.98	2.82		7.6	7.29			0.47

## Sheet: Fig 3e
BrdU positive cells (%)
Gnaqfl/fl	Ncr1-Cre-Gnaqfl/fl
4.25	4.03
3.91	4.66
4.21	4.99
3.99	4.15
3.63	3.86

## Sheet: Fig 3f
Annexin V positive cells (%)
Gnaqfl/fl	Ncr1-Cre-Gnaqfl/fl
53.5	31.5
41.2	28.1
51.7	23.2
59.7	25.2
44.4	34.7

## Sheet: Fig 4b
				`

## Sheet: Fig 4c
			Absorbance (OD450 nm)
YT cells	Day 1	vector	0.138	0.139	0.14
		wild-type	0.121	0.136	0.139
	Day 3	vector	0.193	0.199	0.189
		wild-type	0.17	0.173	0.172
	Day 5	vector	0.32	0.316	0.313
		wild-type	0.263	0.244	0.268
	Day 7	vector	0.953	0.845	1.018
		wild-type	0.657	0.621	0.695
NKYS cells	Day 1	vector	0.155	0.148	0.152
		wild-type	0.172	0.166	0.164
	Day 3	vector	0.205	0.287	0.221
		wild-type	0.184	0.245	0.264
	Day 5	vector	0.534	0.453	0.549
		wild-type	0.341	0.332	0.234
	Day 7	vector	1.019	1.379	1.51
		wild-type	0.512	0.793	0.545

## Sheet: Fig 4d
Annexin V positive cells (%)
vector	wild-type
7.91	16.09
4.89	7.52
6.25	12.2
6.39	9.85
EdU positive cells (%)
vector	wild-type
43.1	35.9
39.4	35.2
55.1	44.9

## Sheet: Fig 4e
Fluorescence intensity(p/sec/cm2/sr*10e9)
vector	wild-type
64	5.029
42	1.735
92	1.735
216	14
104	0.1
Tumor weight (g)
vector	wild-type
0.67	0.42
0.53	0.25
0.76	0.12
1.25	0.15
0.85	0.09

## Sheet: Fig 4f
TUNEL positive cells ( %)
vector	wild-type
12.1	26.5
9	16.8
8.4	15.3
6.8	14.3
10.6	10.9

## Sheet: Fig 5b
			Absorbance (OD450 nm)
KHYG1		vector	0.094	0.077	0.088
	Day 1	wild-type	0.086	0.084	0.092
		T96S	0.073	0.086	0.096
		wild-type+T96S	0.083	0.087	0.072
		vector	0.214	0.127	0.144
	Day 3	wild-type	0.16	0.115	0.186
		T96S	0.175	0.194	0.142
		wild-type+T96S	0.205	0.157	0.158
		vector	0.415	0.389	0.391
	Day 5	wild-type	0.278	0.261	0.271
		T96S	0.386	0.376	0.287
		wild-type+T96S	0.272	0.388	0.405
		vector	1.369	1.508	0.988
	Day 7	wild-type	0.487	0.452	0.649
		T96S	1.154	1.184	1.132
		wild-type+T96S	0.917	1.009	1.176
			Absorbance (OD450 nm)
YT		vector	0.144	0.134	0.143
	Day 1	wild-type	0.142	0.142	0.124
		T96S	0.147	0.141	0.151
		wild-type+T96S	0.143	0.144	0.143
		vector	0.238	0.228	0.248
	Day 3	wild-type	0.209	0.217	0.268
		T96S	0.225	0.238	0.294
		wild-type+T96S	0.254	0.258	0.279
		vector	0.423	0.417	0.385
	Day 5	wild-type	0.267	0.345	0.311
		T96S	0.435	0.482	0.444
		wild-type+T96S	0.369	0.406	0.354
		vector	1.173	0.812	0.984
	Day 7	wild-type	0.428	0.607	0.519
		T96S	0.954	0.953	1.356
		wild-type+T96S	0.71	1.091	0.888

## Sheet: Fig 5c
	Annexin V positive cells (%)
vector	6.29	13.11	11.12
wild-type	47.3	39.98	25.33
T96S	26.68	9.26	19.66
wild-type+T96S	16.46	18.15	21.78

[truncated: 6 more sheets: Fig 5d, Fig 5f, Fig 6b, Fig 6c, Fig 6e, Supplementary Fig 6]
